# Supplementary material for: Astrocyte-derived HMGB1 compromises the integrity of the blood-brain barrier through the CaM/CaMKII/AQP4 pathway and the protective function of trifluoperazine
Source: Front Immunol. 2026 Jun 23;17:1852083. doi: 10.3389/fimmu.2026.1852083 (PMC13337370; doi:10.3389/fimmu.2026.1852083)
Supplement: Supplementary file 1 [file SupplementaryFile1.zip]

Archive with 13 entries (12 files):
- Supplementary files/
- Supplementary files/.DS_Store
- __MACOSX/Supplementary files/._.DS_Store
- Supplementary files/Supplementary Table S1;.XLSX
- __MACOSX/Supplementary files/._Supplementary Table S1;.XLSX
- Supplementary files/Raw Western blot (WB) images.DOCX
- __MACOSX/Supplementary files/._Raw Western blot (WB) images.DOCX
- Supplementary files/Supplementary Table S2;.XLSX
- __MACOSX/Supplementary files/._Supplementary Table S2;.XLSX
- Supplementary files/Supplementary Figure S1.DOCX
- __MACOSX/Supplementary files/._Supplementary Figure S1.DOCX
- Supplementary files/~$Supplementary Table S1;.XLSX
- __MACOSX/Supplementary files/._~$Supplementary Table S1;.XLSX
