# Supplementary material for: Astrocyte-derived HMGB1 compromises the integrity of the blood-brain barrier through the CaM/CaMKII/AQP4 pathway and the protective function of trifluoperazine
Source: Front Immunol. 2026 Jun 23;17:1852083. doi: 10.3389/fimmu.2026.1852083 (PMC13337370; doi:10.3389/fimmu.2026.1852083)
Supplement: Supplementary file 1 [file SupplementaryFile1.zip › Supplementary files/Supplementary Table S1;.XLSX]

## Sheet: Sheet1
Table S1. Primer sequences for RT-qPCR
Gene	Forward primer (5'-3')		Reverse primer (5'-3')
H-HMGB1		TATGGCAAAAGCGGACAAGG		CTTCGCAACATCACCAATGGA
H-RAGE		CGGCTGGTGTTCCCAATAA		TGTTCCTTCACAGATACTCCCT
H-AQP4		CTTTGGACCTGCAGTTATCATG		GCTGAAGGCTTCTTTAAAACGA
H-TLR2		TGCTGCCATTCTCATTCTTC		AGGTAGGTCTTGGTGTTCATT
H-TLR4		AAGCCGAAAGGTGATTGTTG		CTGAGCAGGGTCTTCTCCAC
H-RAGE		CTACCTTCTCCTGCAGTTTCAG		CATCCTTTATCCAGTGGACCTG
M-HMGB1		AGATATGGCAAAGGCTGACAAGGC		GGGCGGTACTCAGAACAGAACAAG
M-AQP4		TATCTTTGTTTTGCTCGGTGTG		CTGTGCAATGATGTAGAAGACG
M-TLR2		AGCAGGCGACAACCACTT		GCACAGCAGACTCCAGACA
M-TLR4		TGTTGGCTATGTTGTTGTTGCT		AATTCCACCTGCTGCCTCA
M-TLR9		CCGCAAGACTCTATTTGTGCTGG		TGTCCCTAGTCAGGGCTGTACTCAG
M-RAGE		ACATGTGTGTCTGAGGGAAGC		AGCTCTGACCGCAGTGTAAAG
JEV-C		GGCTCTTATCACGTTCTTCAAGTTT		TGCTTTCCATCGGCCYAAAA
H-β-actin		CGTGCGTGACATTAAGGAGAA		GGAAGGAAGGCTGGAAGAGT
M-β-actin		CCTGTATGCCTCTGGTCGTA		CTGTGGTGGTGAAGCTGTAG
