# Supplementary material for: Astrocyte-derived HMGB1 compromises the integrity of the blood-brain barrier through the CaM/CaMKII/AQP4 pathway and the protective function of trifluoperazine
Source: Front Immunol. 2026 Jun 23;17:1852083. doi: 10.3389/fimmu.2026.1852083 (PMC13337370; doi:10.3389/fimmu.2026.1852083)
Supplement: Supplementary file 1 [file SupplementaryFile1.zip › Supplementary files/Supplementary Table S2;.XLSX]

## Sheet: Sheet1
Name	TFP	Encephalitis
Targets	TNNC1	CCR5
Targets	S100A4	FCER2
Targets	CALM1	ADRB2
Targets	Drd2	FCGR3A
Targets	Cyp1a2	FCGR3B
Targets	CALM2	IRF3
Targets	ADRA1D	ITGAM
Targets	CALY	OPRM1
Targets	XDH	TICAM1
Targets	UGT1A4	TLR3
Targets	ABCB1	TRAF3
Targets	CALM3	TREM
Targets	CALM	TYROBP
Targets	EBPL	UNC93B1
Targets	KCNH2	PLAT
Targets	SIGMAR1	IL6
Targets	EBP	TNF
Targets	OPRK1	IL1B
Targets	OPRD1	BCL2
Targets	HTR2A	CCL2
Targets	KIF11	CASP3
Targets	SLC6A2	FOS
Targets	SLC6A4	SPP1
Targets	SLC6A3	JUN
Targets	HTR2C	PTGS2
Targets	HRH1	STAT3
Targets	HTR6	CAT
Targets	ADRA1A	PPARG
Targets	DRD4	ACHE
Targets	DRD5	UBE2C
Targets	DRD3	HCRT
Targets	DRD1	BTG2
Targets	CHRM4	MAPK3
Targets	HTR1B	MAPK1
Targets	CHRM2	TP53
Targets	CHRM1	HMOX1
Targets	ADRA2A	NGF
Targets	OPRM1	HSPA5
Targets	ADRA2C	PPARA
Targets	HRH2	CNR1
Targets	ADORA3	AIF1
Targets	HTR2B	SOD1
Targets	TACR2	TJP1
Targets	ADRA2B	BAX
Targets	CHRM3	EDN1
Targets	AR	IL2
Targets	MC5R	CYP1A2
Targets	KCNK2	VCAM1
Targets	FYN	ABCB1
Targets	HTR7	BCL2L1
Targets	HTR1A	TLR4
Targets	CCR2	LIF
Targets	MET	BCHE
Targets	CENPE	TGFB1
Targets	MTOR	PTEN
Targets	CHRM5	MTOR
Targets	DPP4	COX2
Targets	PRNP	H2AX
Targets	TACR1	CD36
Targets	SLC6A9	DDIT3
Targets	CASR	ALB
Targets	SLC6A5	ATF4
Targets	HRH4	FAS
Targets	MRGPRX1	NPPB
Targets	PRCP	TRP53
Targets	CCR5	SQSTM1
Targets	MCHR1	TLR2
Targets	CCR3	CASP8
Targets	CACNA1S	CXCL8
Targets	EPHX2	LEP
Targets	MAP3K12	NFE2L2
Targets	DLK1	RGS2
Targets	UTS2R	BAK1
Targets	SFRP1	PBK
Targets	REN	COL3A1
Targets	SCN9A	CASP9
Targets	PRMT6	CNTNAP5A
Targets	ACKR3	CYP3A4
Targets	PRMT8	CREB1
Targets	PRMT1	CDK1
Targets	P2RX7	ATG7
Targets	BCHE	OAT
Targets	LTA4H	INS1
Targets	NPY1R	CKB
Targets	AKT2	ACSL4
Targets	MC4R	MFN2
Targets	AKT1	CELF3
Targets	AKT3	FABP4
Targets	MCL1	RELA
Targets	MALT1	TOP2A
Targets	SETD7	MAPK8
Targets	CHRNA7	PFKL
Targets	CYP2D6	MAP2K2
Targets	HRH3	GSR
Targets	JAK3	SERPINB9
Targets	JAK1	TH
Targets	JAK2	C4B
Targets	PARP1	IL1A
Targets	PIM1	ADIPOR2
Targets	CTSK	DBN1
Targets	CTSS	CCN2
Targets	DPP7	SYN1
Targets	CTSB	CPT1A
Targets	OPRL1	ACLY
Targets	XIAP	PDE1B
Targets	CXCR3	PF4
Targets	ACHE	DNM1L
Targets	VCP	BID
Targets	NFKB1	MR1
Targets	YES1	ATG5
Targets	CTSD	EMC1
Targets	GPBAR1	FABP1
Targets	LYN	UBD
Targets	ABL1	BST2
Targets	HDAC8	ACTA2
Targets	FRK	PCNA
Targets	KLF5	MLX
Targets	TRIM24	IL10
Targets	GRIN1	COL1A1
Targets	MAP4K2	FAAH
Targets	PSMB1	TRPV1
Targets	TNIK	AREG
Targets	TRPA1	BNIP3
Targets	FER	CCL5
Targets	BCR	CCR7
Targets	STAT3	RPS6
Targets	EGLN1	MFN1
Targets	GLRA1	PYCARD
Targets	GUSB	TTR
Targets	ADORA2B	ATF6
Targets	CSK	NDRG1
Targets	PSMB2	C3
Targets	PDGFRA	NOS2
Targets	APEX1	BBC3
Targets	CYP2A6	SERTAD1
Targets	CNR2	MAP1LC3B
Targets	CES2	SLC12A1
Targets	DDR1	INS
Targets	PKN1	EIF2S1
Targets	HIF1A	RRM2B
Targets	NTRK3	PRKCA
Targets	SLC2A1	MFF
Targets	ADAM10	SLC7A11
Targets	EPHA4	DAB2
Targets	ELANE	DLG4
Targets	FPRL2	VCL
Targets	FPR2	NQO1
Targets	NFE2L2	AVP
Targets	MIF	TNNT2
Targets	PRKAA1	DKK1
Targets	SLC9A1	KYNU
Targets	KIT	MT2A
Targets	TLR8	NR3C1
Targets	TOP2A	TIMP1
Targets	F10	MYD88
Targets	SCN3A	CYP2E1
Targets	CHKA	ICAM1
Targets	SLC1A3	NPPA
Targets	PHF8	MAP2K1
Targets	TFPI	CAPN1
Targets	GABRA1	OPA1
Targets	NAMPT	CCDC190
Targets	FFAR2	ACOT1
Targets	TYRO3	HSPD1
Targets	TNK1	TRIB3
Targets	DUSP3	ACACB
Targets	CDC25C	HMGB1
Targets	CACNA1B	MYC
Targets	SLC1A1	CD44
Targets	GPR55	COL1A2
Targets	ENPP1	FASLG
Targets	ADORA1	MAPT
Targets	TDP1	GAP43
Targets	GGPS1	ERN1
Targets	PTK2B	GADD45A
Targets	FLT3	CDKN2A
Targets	CYSLTR2	TESPA1
Targets	DHFR	EZR
Targets	TMPRSS6	GAPDH
Targets	PTPN2	CD74
Targets	QRFPR	SELENOP
Targets	SCN5A	CYP7B1
Targets	CAPN1	DDT
Targets	GSTP1	GPM6B
Targets	LGALS3	NDUFA5
Targets	NR1I2	SFN
Targets	AURKB	CYCS
Targets	HSD11B1	ALPL
Targets	EPHB2	TLR9
Targets	KEAP1	PRNP
Targets	PDGFRB	ATP1B2
Targets	SLC1A2	PLD3
Targets	CDK5	SLC47A2
Targets	GLS	CCNB1
Targets	FGR	HDAC1
Targets	NTRK1	MPZL1
Targets	DOT1L	SEMA3A
Targets	HDAC11	BAD
Targets	S1PR5	OSM
Targets	HSD11B2	NOS3
Targets	NR3C2	PDK1
Targets	LDHA	GSK3B
Targets	ACACB	ATP5F1D
Targets	EZH2	GPX1
Targets	CARM1	RRAS
Targets	TDO2	NR1H4
Targets	ATG4B	MGLL
Targets	CLK4	G6PD
Targets	CAMK2D	CYP27A1
Targets	ITGB1	MAP2
Targets	METAP2	POMC
Targets	AXL	MCL1
Targets	ERAP2	CYP2C8
Targets	DDR2	POR
Targets	SERPINE1	NOG
Targets	CA3	SYT1
Targets	DCUN1D1	ATP5PD
Targets	PIK3CB	XBP1
Targets	CHUK	CTNNB1
Targets	AKR1B1	IGFBP5
Targets	TOP1	PTGS1
Targets	GLO1	ITPR1
Targets	LCK	MS4A6C
Targets	ENPP2	NPY
Targets	TERT	WNT3A
Targets	ANPEP	CASP4
Targets	STK3	COLEC12
Targets	STING1	TNFRSF18
Targets	SOAT1	ATP2A2
Targets	TNK2	AKT1
Targets	C5AR1	GABRQ
Targets	PTPN1	POLDIP3
Targets	PSMB9	CCL3
Targets	NMT1	NLRP3
Targets	ERAP1	PEG10
Targets	KLK7	CTSL
Targets	RORB	LRRN2
Targets	PIK3CD	HAVCR1
Targets	GCK	MFAP4
Targets	HDAC9	TGFBR2
Targets	LNPEP	PHGDH
Targets	NR1H4	PRKCB
Targets	F13A1	MAP3K7
Targets	NOTUM	GSTP1
Targets	FLT1	ALDOA
Targets	ULK1	CXCL10
Targets	LDHB	HIF1A
Targets	HSD7B10	KLF4
Targets	WDR48	CYP2C9
Targets	USP1	HPRT1
Targets	TRPV4	CEBPD
Targets	ADRA1B	TGM2
Targets	NLRP1	ADIPOQ
Targets	PDF	CASP12
Targets	NOX1	IFI27L2A
Targets	SLC22A1	CHUK
Targets	PABPC1	CLEC4N
Targets	GALR3	UNC80
Targets	CACNA1G	CYP2A5
Targets	CASP5	BECN1
Targets		MPO
Targets		GPR87
Targets		NRG1
Targets		PPARD
Targets		SELE
Targets		MAPK14
Targets		SHISAL1
Targets		TXN
Targets		CCL9
Targets		ANXA6
Targets		HSPA1B
Targets		NCAPG
Targets		SOD2
Targets		HOMER1
Targets		PDLIM7
Targets		TF
Targets		CALCR
Targets		VEGFA
Targets		ABCG2
Targets		EIF4G1
Targets		MAGED1
Targets		NFKB1
Targets		CALCA
Targets		TRADD
Targets		GPD2
Targets		HDAC5
Targets		PPP1R15A
Targets		CLDN1
Targets		KIF15
Targets		TXNRD2
Targets		IFIH1
Targets		RETN
Targets		CHERP
Targets		SLAMF1
Targets		EDARADD
Targets		GLUL
Targets		SFRP2
Targets		ESR1
Targets		CTSB
Targets		PAWR
Targets		SIRT1
Targets		PKM
Targets		SHMT1
Targets		TOMM20L
Targets		CAPG
Targets		GSTM1
Targets		MPC2
Targets		PRKCD
Targets		CSRP2
Targets		KIFC1
Targets		NOX4
Targets		HNRNPK
Targets		ATF3
Targets		POU4F1
Targets		APAF1
Targets		IL18
Targets		BSCL2
Targets		PLBD2
Targets		RASL12
Targets		DDIT4
Targets		NDRG2
Targets		NETO2
Targets		IL17A
Targets		SOCS3
Targets		NR4A1
Targets		P4HA1
Targets		GCG
Targets		IL1RN
Targets		NOS1
Targets		KIF3A
Targets		NUTM1
Targets		SGK1
Targets		CDKN1B
Targets		DEPP1
Targets		PTPN11
Targets		CCN1
Targets		MXD1
Targets		FIS1
Targets		ITPR3
Targets		IRAK1
Targets		CD14
Targets		PSMB8
Targets		CXCL1
Targets		PPIA
Targets		IFI44
Targets		SNX17
Targets		COL6A1
Targets		MAB21L2
Targets		SNCA
Targets		DBI
Targets		KIFAP3
Targets		MOG
Targets		SHCBP1L
Targets		SULT4A1
Targets		IGFBP3
Targets		WARS1
Targets		LY96
Targets		HNRNPUL2
Targets		CP
Targets		KCNIP2
Targets		CAV1
Targets		FN1
Targets		MKI67
Targets		PMAIP1
Targets		COX7A2L
Targets		SAA4
Targets		GNAI2
Targets		KPNA2
Targets		ORC4
Targets		PRPF6
Targets		CYBB
Targets		ATL1
Targets		PI16
Targets		PPP3CA
Targets		STAT6
Targets		CASP1
Targets		GPX4
Targets		SLC2A4
Targets		ACTG1
Targets		GPT
Targets		IL23A
Targets		JAK2
Targets		MTRR
Targets		COX4I1
Targets		PAX6
Targets		ACSS2
Targets		EIF4EBP1
Targets		KDR
Targets		ACOX1
Targets		FKBP1B
Targets		IL18RAP
Targets		PLCB2
Targets		SLC47A1
Targets		EIF2AK3
Targets		PTK7
Targets		CMA1
Targets		SHANK3
Targets		MAP1B
Targets		GLB1
Targets		NDC80
Targets		PGAM1
Targets		CFAP97D1
Targets		KLK6
Targets		STAC2
Targets		HDC
Targets		ASNS
Targets		PER3
Targets		SERPINH1
Targets		SPHK1
Targets		CRP
Targets		RUNX2
Targets		HK3
Targets		RET
Targets		OCLN
Targets		SMAD3
Targets		CDKN1A
Targets		SBSN
Targets		GLP1R
Targets		TPH2
Targets		ODC1
Targets		UTP4
Targets		MMP9
Targets		FTH1
Targets		PIK3R1
Targets		LAMP2
Targets		IL12RB2
Targets		PRTN3
Targets		VDAC3
Targets		NCOA5
Targets		TOM1
Targets		EIF4E
Targets		VCAN
Targets		GRN
Targets		MX1
Targets		EGR1
Targets		CD19
Targets		CD247
Targets		CAMK1
Targets		HPCAL4
Targets		NCK1
Targets		IFIT3
Targets		S100A11
Targets		DIABLO
Targets		HGS
Targets		IGF1
Targets		NUDT21
Targets		PDIA4
Targets		HTR1A
Targets		CKS2
Targets		MMP12
Targets		FAT3
Targets		SLC22A3
Targets		TUBB2A
Targets		IFNG
Targets		IL3
Targets		MS4A1
Targets		PENK
Targets		ARFIP1
Targets		FASN
Targets		RPL23A
Targets		SORD
Targets		NES
Targets		RPL35A
Targets		NFE2L3
Targets		APP
Targets		PFKP
Targets		COCH
Targets		SERPINE2
Targets		ADORA3
Targets		ATP1B1
Targets		TAX1BP3
Targets		ACTA1
Targets		SERPINE1
Targets		SPART
Targets		MXI1
Targets		PPFIBP1
Targets		CLEC4E
Targets		DMXL2
Targets		NOL6
Targets		AIMP2
Targets		ARG2
Targets		PARP1
Targets		S100A6
Targets		FSHB
Targets		GABRP
Targets		NTM
Targets		ABCA1
Targets		FBXO47
Targets		PANK1
Targets		SPRY1
Targets		CCND1
Targets		NHERF2
Targets		TP53I3
Targets		SLC2A8
Targets		ACTR2
Targets		ANKS1B
Targets		TLR8
Targets		CS
Targets		NDUFB3
Targets		OBSCN
Targets		SMS
Targets		SYP
Targets		COX1
Targets		NPM1
Targets		TSPO
Targets		ABCF2
Targets		KRT15
Targets		NINJ1
Targets		CCNA2
Targets		GLS
Targets		CES2
Targets		ADIPOR1
Targets		HSPA1A
Targets		HSPB1
Targets		PTGES2
Targets		XDH
Targets		IGF2BP1
Targets		AGT
Targets		AQP1
Targets		NONO
Targets		GSN
Targets		MAP2K6
Targets		SMARCD2
Targets		AR
Targets		AQP8
Targets		GALNT16
Targets		TK2
Targets		NDUFS8
Targets		TP53INP1
Targets		SLA
Targets		DUSP1
Targets		GFAP
Targets		B2M
Targets		CXCL2
Targets		NF2
Targets		VAPB
Targets		GAD1
Targets		EDN3
Targets		ADAMTS1
Targets		GPNMB
Targets		POU5F1
Targets		FENDRR
Targets		PILRB2
Targets		FGA
Targets		LPL
Targets		CDK9
Targets		VAV2
Targets		ATP1A1
Targets		LGALS1
Targets		SLC25A12
Targets		CREB3L3
Targets		PDGFRA
Targets		TGFBR1
Targets		CRABP2
Targets		SORBS3
Targets		NFKBIA
Targets		DPYSL3
Targets		PHKB
Targets		ACADM
Targets		EGR2
Targets		OAS1G
Targets		WASF2
Targets		IL4
Targets		SLC22A2
Targets		ATP5MF
Targets		CST6
Targets		DHFR
Targets		ENO2
Targets		MCF2L2
Targets		ADAR
Targets		RAMP2
Targets		GPRC5C
Targets		IER5
Targets		CD151
Targets		S100A4
Targets		STAT1
Targets		SLC12A4
Targets		SLC16A6
Targets		SLC2A1
Targets		BIK
Targets		HMGCS2
Targets		TK1
Targets		ACKR3
Targets		BAIAP2L1
Targets		EDNRA
Targets		HERPUD1
Targets		TNFSF9
Targets		A2M
Targets		SLC1A2
Targets		APLNR
Targets		RAB1A
Targets		RPL21
Targets		SLC22A13
Targets		CIMAP1C
Targets		EPPK1
Targets		GPX8
Targets		NAMPT
Targets		SEPTIN9
Targets		PPIC
Targets		GBP4
Targets		PLK1
Targets		NDUFV2
Targets		CEBPB
Targets		BGLAP
Targets		PINK1
Targets		EHHADH
Targets		GMFB
Targets		GCLM
Targets		GEM
Targets		IFI205
Targets		NT5C1A
Targets		PIMREG
Targets		TREM2
Targets		CAMK2G
Targets		CD68
Targets		SLC2A2
Targets		TFAM
Targets		CIT
Targets		RPLP1
Targets		COX6A2
Targets		CTSH
Targets		ACE2
Targets		LHB
Targets		INA
Targets		MBP
Targets		TNFSF14
Targets		TOP1
Targets		NCALD
Targets		ATOX1
Targets		CCKBR
Targets		PPP2R5C
Targets		SOCS1
Targets		GYS1
Targets		KIF14
Targets		PTBP1
Targets		RPS24
Targets		CD48
Targets		OGN
Targets		FBLIM1
Targets		PDLIM2
Targets		GAL
Targets		TMEM232
Targets		HIGD1A.L
Targets		HIGD1A.S
Targets		SLC46A1
Targets		TNFRSF11B
Targets		IFIT2
Targets		NDUFB8
Targets		CD52
Targets		NCF4
Targets		STRA6
Targets		ID3
Targets		PCYOX1
Targets		CYP1A1
Targets		RAC1
Targets		MT1A
Targets		NSF
Targets		ANXA2
Targets		PHLDA3
Targets		RAD23A
Targets		WFIKKN2
Targets		YBX3
Targets		FAM163B
Targets		GNAI3
Targets		IDI1
Targets		LDHB
Targets		ATP1A3
Targets		BMPER
Targets		PECR
Targets		ALCAM
Targets		CFAP46
Targets		NUPR1
Targets		ERCC1
Targets		PLA1A
Targets		OAS2
Targets		CLTB
Targets		MYADM
Targets		TBC1D4
Targets		TLN1
Targets		INSR
Targets		ATP6
Targets		ADAM19
Targets		HCAR2
Targets		KRT8
Targets		PLP1
Targets		HIBCH
Targets		MAPK9
Targets		SERPINA3N
Targets		AOC1
Targets		BCL2A1D
Targets		MUC19
Targets		TAP1
Targets		ASL
Targets		CYP3A11
Targets		RPL7
Targets		BCL11A
Targets		C5AR1
Targets		CRIM1
Targets		ACSF2
Targets		APCS
Targets		PSMB2
Targets		CDH11
Targets		PRC1
Targets		THBS1
Targets		TAGLN
Targets		CEACAM3
Targets		PLK3
Targets		SET
Targets		ADM
Targets		CALR
Targets		EFNA1
Targets		NFKBIE
Targets		RGS1
Targets		TAC3
Targets		MAFK
Targets		CYP2B10
Targets		FOSL2
Targets		KGD4
Targets		ADAM8
Targets		GBP1
Targets		ITGB1
Targets		CX3CL1
Targets		DLK1
Targets		HK2
Targets		SERBP1
Targets		ASTL
Targets		PRKAR2B
Targets		FKBP5
Targets		PER1
Targets		CTH
Targets		FAM178B
Targets		FCRLB
Targets		STX19
Targets		CALB1
Targets		UCP3
Targets		FMR1
Targets		HSPA9
Targets		PRP4K
Targets		MRPL43
Targets		ARHGEF2
Targets		TNFSF11
Targets		GPX3
Targets		ID1
Targets		PKP2
Targets		ADCY7
Targets		UBE2I
Targets		DIAPH3
Targets		KLF5
Targets		NKPD1
Targets		PLIN2
Targets		TMSB10
Targets		KISS1
Targets		NCEH1
Targets		SLC37A4
Targets		XAF1
Targets		CD1D
Targets		LPAR1
Targets		CKAP4
Targets		STOM
Targets		PDCD4
Targets		SLC34A2
Targets		HMOX2
Targets		LRRC77P
Targets		STUM
Targets		TDRD9
Targets		TMSB4X
Targets		ZDHHC19
Targets		TPM2
Targets		GABBR2
Targets		AKR1B1
Targets		SP7
Targets		NCF1
Targets		RB1
Targets		FASL
Targets		F13A1
Targets		NRP1
Targets		CD300LB
Targets		DNMT3B
Targets		HSPB8
Targets		NRAS
Targets		AGTR2
Targets		CYP27B1
Targets		IL23R
Targets		CREM
Targets		FUBP1
Targets		MTNR1B
Targets		PVR
Targets		PXN
Targets		ECHS1
Targets		FADD
Targets		TNFAIP3
Targets		PSAP
Targets		TRAF2
Targets		COL6A5
Targets		IL31RA
Targets		PRRT3
Targets		RHD
Targets		ME1
Targets		RFC3
Targets		ZNF552
Targets		CXCL11
Targets		EMC10
Targets		HDAC6
Targets		RRM2
Targets		SRRM2
Targets		TDO2
Targets		AAR2
Targets		ITGA1
Targets		BRD2
Targets		ACSM3
Targets		IQGAP1
Targets		DEK
Targets		IFRD1
Targets		KNL1
Targets		PSMB5
Targets		SLC6A7
Targets		ST3GAL5
Targets		TMED1
Targets		WDR17
Targets		ITGA3
Targets		SIT1
Targets		CTNNA1
Targets		OGA
Targets		PRDX1
Targets		ALOX5
Targets		DUSP2
Targets		PLS3
Targets		RIGI
Targets		SLC39A10
Targets		EGFR
Targets		ISG15
Targets		BDNF
Targets		HADHB
Targets		RFC4
Targets		PPARGC1A
Targets		GREM1
Targets		PDK4
Targets		ABCB4
Targets		MSH4
Targets		MT1
Targets		PRMT1
Targets		TEK
Targets		CCNG2
Targets		SLC27A1
Targets		ASS1
Targets		FSTL5
Targets		IFNGR1
Targets		NELFCD
Targets		PSMB10
Targets		ARHGAP20OS
Targets		PTAFR
Targets		RPS6KA1
Targets		NKX2-2
Targets		SREBF1
Targets		COL6A2
Targets		LRRTM1
Targets		SLC18A3
Targets		GC
Targets		FLNC
Targets		PTMA
Targets		CSTB
Targets		MFSD2A
Targets		OGT
Targets		SMARCA4
Targets		EIF4A1
Targets		FOXO1
Targets		RXRG
Targets		ST18
Targets		GBP7
Targets		TGM5
Targets		IRS1
Targets		MX2
Targets		PID1
Targets		BOLA2
Targets		MAPK10
Targets		NUCB2
Targets		THOC5
Targets		AGRN
Targets		ATP2B4
Targets		TSC2
Targets		RARA
Targets		CXCR4
Targets		DCLK1
Targets		MAOA
Targets		PIANP
Targets		RAB42
Targets		SNAP25
Targets		ARRB1
Targets		ARRB2
Targets		DDX21
Targets		NOLC1
Targets		RADX
Targets		SORT1
Targets		FSIP1
Targets		AIRE
Targets		FKBP1A
Targets		ACADVL
Targets		AGTR1
Targets		CASP2
Targets		CYP2C29
Targets		DUSP5
Targets		TAS1R1
Targets		B3GAT3
Targets		FRA10AC1
Targets		LRCH4
Targets		PELI3
Targets		MIF
Targets		ARHGDIB
Targets		CCL6
Targets		CHRDL2
Targets		DEUP1
Targets		EDNRB
Targets		SPACA9
Targets		MAP2K3
Targets		CYP2D4
Targets		HS1BP3
Targets		EIF2AK2
Targets		YIF1B
Targets		GLO1
Targets		AAGAB
Targets		VIM
Targets		NHERF1
Targets		OGDH
Targets		GDAP1L1
Targets		LAMB1
Targets		OASL1
Targets		SESN2
Targets		CCND3
Targets		ITGB5
Targets		NR1I3
Targets		NUF2
Targets		SIRT3
Targets		XRCC5
Targets		CDCA8
Targets		LCN2
Targets		RNF20
Targets		TXNL4A
Targets		INSIG2
Targets		ISG20
Targets		LGALS3BP
Targets		CKAP2
Targets		MSTO1
Targets		NFAT5
Targets		SLC25A14
Targets		AIM2
Targets		FAXC
Targets		MS4A6D
Targets		TXNIP
Targets		MORF4L1
Targets		SMAD4
Targets		DDAH1
Targets		FMO3
Targets		NEFM
Targets		PSEN1
Targets		AFP
Targets		TJP2
Targets		NANOG
Targets		CYP4A14
Targets		JUP
Targets		TAF12
Targets		F3
Targets		NTRK2
Targets		OCRL
Targets		TARS2
Targets		ABCC2
Targets		EEFSEC
Targets		LMF2
Targets		MCAM
Targets		MRPL53
Targets		SARS2
Targets		DPYSL2
Targets		NOS2A
Targets		CDC20
Targets		IFITM1
Targets		LAMP1
Targets		NUDCD3
Targets		PC
Targets		MED24
Targets		MICU2
Targets		POSTN
Targets		PLTP
Targets		MYH6
Targets		RAP2C
Targets		CCK
Targets		ERO1A
Targets		SDC1
Targets		DPYSL5
Targets		ENKUR
Targets		RIMS4
Targets		ADAM32
Targets		BATF2
Targets		COL12A1
Targets		GVIN1
Targets		HSF2BP
Targets		IL27
Targets		IRGM1
Targets		PODXL
Targets		SNAP91
Targets		ACSL3
Targets		CORT
Targets		PCK1
Targets		CBR3
Targets		IL12A
Targets		PCYT1B
Targets		PHF23
Targets		PITPNM3
Targets		HALR1
Targets		HSPA8
Targets		PTPRF
Targets		BCL2L15
Targets		CIAO1
Targets		CNIH2
Targets		FBLN1
Targets		MTX2
Targets		TPSB2
Targets		ACVR1B
Targets		PBX4
Targets		CCDC112
Targets		PRKCZ
Targets		TRAF6
Targets		ABHD16A
Targets		GRIA2
Targets		SIGMAR1
Targets		CEBPA
Targets		ENO3
Targets		MB
Targets		PRL
Targets		ITGAV
Targets		GSDMD
Targets		LUM
Targets		SORCS1
Targets		AGTR1A
Targets		ID2
Targets		CPSF1
Targets		TFAP2A
Targets		GGA3
Targets		QSOX2
Targets		CDK11B
Targets		MRPS35
Targets		PIGT
Targets		RNF31
Targets		SEPTIN3
Targets		MGMT
Targets		AHCY
Targets		LLGL1
Targets		NXPH4
Targets		RGS4
Targets		COL5A2
Targets		PPIP5K2
Targets		PRDM13
Targets		SLC3A2
Targets		TBC1D23
Targets		LSM14B
Targets		SFSWAP
Targets		SP1
Targets		CANX
Targets		IGSF8
Targets		MAD2L1
Targets		RDH14
Targets		SIK1
Targets		AHNAK
Targets		GPR4
Targets		IRGM2
Targets		ACO2
Targets		IPO11
Targets		SLC25A44
Targets		KLRD1
Targets		SYT5
Targets		DLGAP5
Targets		PLG
Targets		SCAMP4
Targets		TRIM69
Targets		ULK1
Targets		UNC13C
Targets		IFIT3B
Targets		RPS15A-PS4
Targets		ACTR6
Targets		ELAPOR1
Targets		RABEPK
Targets		ZZEF1
Targets		SLC18A2
Targets		CDH1
Targets		FKBPL
Targets		NKG7
Targets		ST6GALNAC6
Targets		B4GALNT4
Targets		PROK1
Targets		AJAP1
Targets		HBB
Targets		HRH1
Targets		NAA20
Targets		RBM10
Targets		ANKMY2
Targets		MIR200B
Targets		MTCH1
Targets		ANKRD34A
Targets		EGLN3
Targets		GPRIN1
Targets		LRRC3B
Targets		MMP7
Targets		SLC5A7
Targets		ADGRB1
Targets		DIRAS2
Targets		EPOP
Targets		IFI204
Targets		RAN
Targets		RELN
Targets		SNAI3
Targets		XCR1
Targets		GPR65
Targets		HK1
Targets		RAB35
Targets		TNPO2
Targets		SLC25A28
Targets		TP53TG1
Targets		INSIG1
Targets		TNFRSF9
Targets		FGF14
Targets		MIR146
Targets		TGFB2
Targets		BARX2
Targets		MRPS16
Targets		CFD
Targets		SHBG
Targets		DAZAP2
Targets		ELFN1
Targets		FOSL1
Targets		RNF2
Targets		SH3GLB2
Targets		TRAPPC3
Targets		USP48
Targets		DBP
Targets		MINK1
Targets		REM2
Targets		TOMM22
Targets		FGF21
Targets		TPM3
Targets		ARSJ
Targets		GRAP2
Targets		SGCE
Targets		FLNA
Targets		GAS6
Targets		ACP5
Targets		CGGBP1
Targets		EXOC7
Targets		EED
Targets		SLCO1A1
Targets		ARHGAP12
Targets		ATP5F1B
Targets		GOT1
Targets		MRPL47
Targets		DNPEP
Targets		HPCA
Targets		ISLR2
Targets		TAC1
Targets		DOC2A
Targets		SIGLEC1
Targets		CASD1
Targets		MAK
Targets		PITRM1
Targets		DHPS
Targets		SRC
Targets		NFYC
Targets		GATA5
Targets		ITGA5
Targets		VAT1L
Targets		APOL6
Targets		CD300A
Targets		KCNG3
Targets		DDX27
Targets		TMEFF1
Targets		ABHD10
Targets		ACTR1A
Targets		KRR1
Targets		LINC00299
Targets		RPS6KB2
Targets		SCAND1
Targets		SDF4
Targets		OGDHL
Targets		TFRC
Targets		LCT
Targets		TMEM52
Targets		ATP5F1A
Targets		FHL2
Targets		FOXM1
Targets		GJA1
Targets		SDC4
Targets		APOE
Targets		ATM
Targets		CPT1B
Targets		E2F8
Targets		HSPA14
Targets		PYCR2
Targets		WDR7
Targets		XRCC1
Targets		ARPC5
Targets		CTSS
Targets		SNX1
Targets		LRP1
Targets		SNAPIN
Targets		TNFSF10
Targets		UBXN1
Targets		CCL28
Targets		CES1G
Targets		TNFAIP8L3
Targets		CYP2C19
Targets		IGF2R
Targets		CTSD
Targets		HOXA2
Targets		ACO1
Targets		CLDND1
Targets		DNAJA1
Targets		GCLC
Targets		MINPP1
Targets		NDUFB11
Targets		NUBP1
Targets		OSBPL2
Targets		RER1
Targets		TBC1D17
Targets		AGER
Targets		EEF1A1
Targets		ENTPD4
Targets		IFIT1
Targets		DOK7
Targets		IIGP1
Targets		POPDC3
Targets		TLCD2
Targets		ALDH3B3
Targets		DEFB19
Targets		OVOL3
Targets		TNFRSF10B
Targets		DCTN2
Targets		PACSIN1
Targets		TOM1L2
Targets		MTHFD2
Targets		NUP54
Targets		PRPF3
Targets		RAE1
Targets		TSPAN14
Targets		TRIP10
Targets		CD5
Targets		SEH1L
Targets		UHRF1
Targets		TP53I11
Targets		CXCL12
Targets		ATE1
Targets		YTHDF3
Targets		CFL1
Targets		FIP1L1
Targets		NCOA2
Targets		SUGP2
Targets		ATF2
Targets		CHKB
Targets		GPR19
Targets		MRPS7
Targets		RAB3C
Targets		TNFRSF1A
Targets		XPO6
Targets		CD6
Targets		KLRG1
Targets		MEIG1
Targets		RAB7A
Targets		ECH1
Targets		ANXA3
Targets		CYP2D6
Targets		ELP1
Targets		ENOSF1
Targets		IL12B
Targets		KIF20A
Targets		SMARCB1
Targets		UBE3C
Targets		DCTN1
Targets		EIF3H
Targets		FCGR2A
Targets		IL15RA
Targets		NDUFB9
Targets		SLC26A3
Targets		GATA4
Targets		ACACA
Targets		CCR2
Targets		CNTFR
Targets		HP
Targets		M6PR
Targets		TFB2M
Targets		WAPL
Targets		DCN
Targets		FTL
Targets		RPAP3
Targets		TAGLN3
Targets		ABCG1
Targets		NDUFB4
Targets		SPTA1
Targets		ITM2C
Targets		PDE4B
Targets		HMGB2
Targets		BCL6
Targets		CLASP2
Targets		HNF4A
Targets		PPIH
Targets		RABEP1
Targets		RBM17
Targets		STT3B
Targets		AMOT
Targets		EEF2
Targets		HS6ST2
Targets		MST1R
Targets		RHOX6
Targets		USH1C
Targets		ACSBG1
Targets		CLIC6
Targets		H2-AB1
Targets		MTA2
Targets		SASH3
Targets		VASH2
Targets		GLRX
Targets		RIPK1
Targets		ALS2CL
Targets		BAG3
Targets		FKBP8
Targets		SOCS2
Targets		APBB1
Targets		GCSH
Targets		ARMCX1
Targets		DLG3
Targets		PCYOX1L
Targets		LSM5
Targets		MEGF10
Targets		PRPF18
Targets		TGFBI
Targets		MTM1
Targets		ARHGEF1
Targets		BAG6
Targets		CD2BP2
Targets		CLTA
Targets		DOCK6
Targets		CAB39
Targets		DGAT2
Targets		EIF3J
Targets		ERH
Targets		INHBE
Targets		MRPL4
Targets		OSBPL5
Targets		IGFBP2
Targets		PSTPIP2
Targets		TBX15
Targets		FNDC3A
Targets		ATP6V1G1
Targets		BNIP1
Targets		DDX42
Targets		DEAF1
Targets		GGCX
Targets		HAND1
Targets		SCOC
Targets		CHP1
Targets		COIL
Targets		P2RX2
Targets		SYT2
Targets		AK5
Targets		CELF4
Targets		LMNB1
Targets		NFASC
Targets		NXPE3
Targets		PTPN7
Targets		TSG101
Targets		NFKB2
Targets		SEMA5B
Targets		SLC16A1
Targets		YIF1A
Targets		COX6C2
Targets		LUC7L2
Targets		PLK2
Targets		CDH8
Targets		PRKN
Targets		RIN1
Targets		SGTB
Targets		ABI2
Targets		BBS4
Targets		DPP6
Targets		HRG
Targets		KEAP1
Targets		MCUB
Targets		PAX5
Targets		PHF11
Targets		TCF25
Targets		VWA1
Targets		ARHGAP1
Targets		FREM2
Targets		NDUFC1
Targets		PDGFA
Targets		GAPVD1
Targets		LRRC17
Targets		AP3S1
Targets		CCNE1
Targets		CERT1
Targets		GRIK3
Targets		NDUFA10
Targets		PROK2
Targets		RBM26
Targets		RPL38
Targets		SEPTIN2
Targets		SYTL5
Targets		AOX1
Targets		FHOD1
Targets		P3H2
Targets		ITPKC
Targets		NFKBID
Targets		PCDH10
Targets		TUBA1A
Targets		COL4A1
Targets		KCMF1
Targets		MORF4L2
Targets		PBX2
Targets		YTHDF2
Targets		ANKUB1
Targets		DNAJC6
Targets		FAR1
Targets		MICAL3
Targets		VWA5A
Targets		WTAP
Targets		CCL7
Targets		CLUH
Targets		EIF4H
Targets		LGALS7
Targets		S1PR5
Targets		SH3GL2
Targets		ABCC1
Targets		FUT1
Targets		IRF1
Targets		KRT20
Targets		MYLK
Targets		PCSK2
Targets		ZFYVE16
Targets		CBR1
Targets		GNA11
Targets		MAGEA4
Targets		TRIM13
Targets		ANKRD44
Targets		FOXG1
Targets		GABRD
Targets		NOD1
Targets		SLC40A1
Targets		CIAPIN1
Targets		GBA1
Targets		KLHDC7A
Targets		RAB5C
Targets		SURF1
Targets		EGFL6
Targets		ELAC2
Targets		ALAS1
Targets		IRS2
Targets		MDM2
Targets		CHRNE
Targets		CRH
Targets		RTN3
Targets		TLK1
Targets		TNFSF13
Targets		AP2A1
Targets		NDUFB5
Targets		TNFA
Targets		DISC1
Targets		GPR151
Targets		KRT19
Targets		LLCFC1
Targets		SLC5A4A
Targets		SURF4
Targets		YARS2
Targets		ZBTB18
Targets		ZFP811
Targets		NDUFA13
Targets		RHOB
Targets		CTNNBIP1
Targets		EGF
Targets		GDF15
Targets		RPL29
Targets		ESYT1
Targets		MRPL50
Targets		NECTIN4
Targets		SNU13
Targets		DHCR24
Targets		OAS1A
Targets		RENBP
Targets		TRIAP1
Targets		MTFP1
Targets		CASP6
Targets		FIBH
Targets		FIB-L
Targets		HRH2
Targets		NANOS1
Targets		CCRL2
Targets		DAP3
Targets		EFHC1
Targets		PGP
Targets		PLXDC1
Targets		RMI2
Targets		SLC17A8
Targets		CSF1
Targets		FGF1
Targets		MMP14
Targets		SLC22A1
Targets		CRMP1
Targets		EPN2
Targets		FBXO3
Targets		LARP7
Targets		MCM6
Targets		PTBP2
Targets		RPS23
Targets		SELENOS
Targets		SSR4
Targets		METRN
Targets		SLC17A6
Targets		SPHK2
Targets		AP1B1
Targets		EFEMP2
Targets		GRIN1
Targets		OPRL1
Targets		QPRT
Targets		RNF24
Targets		SCN4A
Targets		FOSB
Targets		CHAC1
Targets		ANKRA2
Targets		ARMCX3
Targets		BMP4
Targets		CUL1
Targets		ITGB2
Targets		OGFR
Targets		PRPF40A
Targets		RO60
Targets		SEMA4A
Targets		BIRC6
Targets		GCA
Targets		IL17RA
Targets		NR1H3
Targets		CLEC2E
Targets		DAGLB
Targets		GBP3
Targets		SPARC
Targets		TMEM45A2
Targets		XLR4C
Targets		CDK5RAP3
Targets		DHX15
Targets		DTWD1
Targets		FPGS
Targets		NPR1
Targets		NSUN2
Targets		PEX19
Targets		AKAP8
Targets		CDK5RAP2
Targets		CREBBP
Targets		GEMIN4
Targets		H1-10
Targets		LTC4S
Targets		NLRC5
Targets		PNPT1
Targets		SPG7
Targets		TXNRD1
Targets		ANXA5
Targets		CYP2A4
Targets		EPS15
Targets		KLF6
Targets		SLC16A14
Targets		AP2B1
Targets		IDH3B
Targets		NIBAN2
Targets		DGKH
Targets		NDUFS2
Targets		OTUD1
Targets		ZHX3
Targets		ABHD11
Targets		CTNND2
Targets		DNAJB1
Targets		SRPK1
Targets		BMP2K
Targets		MMP2
Targets		RFFL
Targets		RPL18A
Targets		SRPK2
Targets		AADAC
Targets		AP2S1
Targets		FBXO2
Targets		PRDX2
Targets		SLC22A8
Targets		SMURF1
Targets		PSG19
Targets		KPNA3
Targets		APLP1
Targets		CDH4
Targets		HNF1B
Targets		KDM6A
Targets		MANEA
Targets		NMU
Targets		NUP58
Targets		PRODH2
Targets		TPM1
Targets		WDFY3
Targets		DDB1
Targets		OSR1
Targets		PRCP
Targets		RAB3D
Targets		CARTPT
Targets		POLR1C
Targets		ATG4B
Targets		AURKA
Targets		CLIP2
Targets		RNASET2
Targets		TCF21
Targets		YRDC
Targets		PRPH
Targets		PYY
Targets		HAPLN1
Targets		HYAL4
Targets		MAP1A
Targets		PRR33
Targets		SLC2A3
Targets		SLC43A3
Targets		SMGC
Targets		SP100
Targets		CBX1
Targets		NFATC4
Targets		BUB3
Targets		ARNT
Targets		EIF3I
Targets		HIP1R
Targets		NPTN
Targets		PCYT1A
Targets		PGM5
Targets		PHACTR2
Targets		TC2N
Targets		CIDEB
Targets		VGLL4
Targets		DIO2
Targets		KRCC1
Targets		IGHM
Targets		PLCB3
Targets		SEPTIN11
Targets		ANKH
Targets		ATP5MG
Targets		COX7A2
Targets		LRRN3
Targets		TMEM176B
Targets		RTKN
Targets		SELENOM
Targets		SLC12A3
Targets		SPAG1
Targets		CDK2
Targets		PRKAA1
Targets		TIMP3
Targets		HLA-A
Targets		NDUFS5
Targets		NUP50
Targets		PBX3
Targets		RHPN2
Targets		SCN1B
Targets		SLC7A5
Targets		BANF1
Targets		PACSIN2
Targets		PCMT1
Targets		RPL19
Targets		RPL26
Targets		GREM2
Targets		IRF2
Targets		NDUFB6
Targets		PLEKHA5
Targets		POLR1B
Targets		PTPRJ
Targets		RAP1B
Targets		SEC14L2
Targets		UQCRH
Targets		WNT7A
Targets		HUWE1
Targets		MAVS
Targets		SPMIP7
Targets		RIT1
Targets		KDM4B
Targets		SLC10A1
Targets		THNSL2
Targets		FXYD6
Targets		PDCD11
Targets		RPS26
Targets		SLC25A22
Targets		SPTLC3
Targets		TGFA
Targets		TMC6
Targets		TNRC6A
Targets		PARM1
Targets		STMN1
Targets		HSP90AB1
Targets		PURA
Targets		TNFRSF14
Targets		ALK
Targets		CYBA
Targets		DARS1
Targets		GOSR2
Targets		OXR1
Targets		PABPC4
Targets		PGR
Targets		SLCO4C1
Targets		TSPAN12
Targets		BMP2
Targets		CHGB
Targets		CHRNA2
Targets		IFI16
Targets		KCNH1
Targets		PPP5C
Targets		GRHPR
Targets		PTPRZ1
Targets		RNASET2B
Targets		RTN1
Targets		TP53INP2
Targets		ATP6V0D1
Targets		GCNT1
Targets		NSFL1C
Targets		RBFOX3
Targets		S1PR2
Targets		APPL2
Targets		ATP11A
Targets		CLPX
Targets		IGSF3
Targets		MPP1
Targets		PREPL
Targets		ZMYM3
Targets		ENAH
Targets		IGTP
Targets		PRRG4
Targets		RPL30
Targets		STAMBPL1
Targets		ATL2
Targets		MAOB
Targets		RERE
Targets		SMAD2
Targets		HDAC7
Targets		EIF4G2
Targets		MAP7
Targets		SLC2A6
Targets		SUCLA2
Targets		TIGAR
Targets		TLE1
Targets		ZFP300
Targets		HEXA
Targets		CPA4
Targets		MGST1
Targets		VHL
Targets		NUP153
Targets		RHOA
Targets		SLC25A3
Targets		ABCA3
Targets		HS3ST1
Targets		IRF5
Targets		PRUNE2
Targets		SLC12A8
Targets		VASN
Targets		WIPF1
Targets		HTRA3
Targets		IFI47
Targets		PRRC2C
Targets		EP400
Targets		HBB-Y
Targets		YY1
Targets		GNG2
Targets		SEMA4D
Targets		TPBG
Targets		FANCG
Targets		NDUFA4
Targets		PRR5L
Targets		TLR5
Targets		EPSTI1
Targets		MOXD1
Targets		STX1A
Targets		APEH
Targets		CHD4
Targets		LSR
Targets		MAGED2
Targets		PCDH17
Targets		PZP
Targets		RDH10
Targets		CPLX2
Targets		GDI1
Targets		PPA2
Targets		TNFSF8
Targets		VDR
Targets		DUSP14
Targets		FLT1
Targets		MMP11
Targets		ADGRG4
Targets		COX6B1
Targets		CRYAB
Targets		ETF1
Targets		FLRT2
Targets		GTPBP4
Targets		HSPA12A
Targets		KDM1A
Targets		MIR124-2HG
Targets		RPN1
Targets		SOX2OT
Targets		SOX9
Targets		SYN2
Targets		TSBP1
Targets		CCL19
Targets		CFL2
Targets		RAD51B
Targets		SH3BGRL3
Targets		SIVA1
Targets		EWSR1
Targets		NPBWR1
Targets		PTK2
Targets		SSBP1
Targets		TMBIM1
Targets		TNPO1
Targets		TUFM
Targets		XRCC3
Targets		GPX2
Targets		ARHGAP29
Targets		GYG1
Targets		PRR11
Targets		STIM1
Targets		ADD1
Targets		COX6C
Targets		DNM2
Targets		ENTPD1
Targets		GPR183
Targets		NRXN2
Targets		PHB2
Targets		RASGRP3
Targets		SRPRA
Targets		TRIM28
Targets		TSPAN4
Targets		BRCA1
Targets		MAPK7
Targets		MED13L
Targets		PRPS1
Targets		SEC23A
Targets		CCNB2
Targets		HSF1
Targets		NBR1
Targets		RHOU
Targets		TOMM40
Targets		ANGPTL2
Targets		FAM210B
Targets		KCNN2
Targets		RPLP2
Targets		TFE3
Targets		YPEL3
Targets		ATP5PB
Targets		TCF12
Targets		ZC3HAV1
Targets		CYP3A5
Targets		NIFK
Targets		REV1
Targets		SNRPD1
Targets		SRI
Targets		MAD1L1
Targets		ATP5F1C
Targets		SLC4A2
Targets		PSD3
Targets		GBP8
Targets		SLC2A7
Targets		STMND1
Targets		WFDC16
Targets		XLR4B
Targets		ACAA1
Targets		ANXA1
Targets		ARL5B
Targets		CCS
Targets		DPYSL4
Targets		GALNT10
Targets		MMP23B
Targets		MOV10
Targets		PLEKHB1
Targets		GPM6A
Targets		IGKC
Targets		RABGGTB
Targets		CAVIN3
Targets		CD200
Targets		GAS2
Targets		HSP90B1
Targets		PRPS2
Targets		RPL24
Targets		EGR4
Targets		EIF3C
Targets		HDGF
Targets		ST3GAL6
Targets		VAMP8
Targets		ZFP84
Targets		DUSP6
Targets		LGALS9
Targets		RPS5
Targets		SERPINB5
Targets		CCL8
Targets		CCN3
Targets		CLSPN
Targets		HNRNPL
Targets		KRT18
Targets		LIMK1
Targets		NFYB
Targets		NRGN
Targets		PYCR1
Targets		SLC25A23
Targets		DEPDC1
Targets		GALNT2
Targets		ITIH2
Targets		SERPINB1
Targets		CASP7
Targets		CD4
Targets		ACSS1
Targets		MUC2
Targets		NR0B2
Targets		RPL32
Targets		RPS13
Targets		SEMA3B
Targets		SERPINI2
Targets		SLK
Targets		ABCB1A
Targets		ARHGEF3
Targets		KRAS
Targets		PAPSS1
Targets		PARD3
Targets		XLR3A
Targets		CTSA
Targets		MYO1E
Targets		NAA15
Targets		RBM14
Targets		ST13
Targets		DUSP3
Targets		GNE
Targets		NEBL
Targets		RASA1
Targets		RTP4
Targets		SON
Targets		TLN2
Targets		ENO1
Targets		HDLBP
Targets		TACC1
Targets		DDAH2
Targets		GAST
Targets		FXYD5
Targets		GRINA
Targets		OAS3
Targets		OSBPL3
Targets		PTPN3
Targets		RPS12
Targets		VAMP2
Targets		CLCN3
Targets		KIF4A
Targets		KLHL21
Targets		PDE1A
Targets		PPP3R1
Targets		SND1
Targets		ATP6V1B2
Targets		HNRNPM
Targets		MRPL12
Targets		SPAG9
Targets		SUV39H1
Targets		KLKB1
Targets		NFATC3
Targets		ABCD2
Targets		CCR6
Targets		HOXA1
Targets		PCDHGB6
Targets		TYMS
Targets		KCTD12
Targets		MTA1
Targets		PPP2CB
Targets		CSRP3
Targets		CSTA
Targets		G6PC1
Targets		GADD45B
Targets		CES2H
Targets		COL6A4
Targets		EMP3
Targets		GRM5
Targets		H2-Q5
Targets		IZUMO1
Targets		MXD4
Targets		PCOLCE
Targets		COL27A1
Targets		CYC1
Targets		DNASE1L3
Targets		F2
Targets		CNDP2
Targets		DNM1
Targets		PICALM
Targets		PPT1
Targets		PSMC3
Targets		ERCC2
Targets		FAM20C
Targets		LGR5
Targets		ACOT7
Targets		ALDH2
Targets		CCT7
Targets		CSE1L
Targets		DHX58
Targets		PPP1R14B
Targets		RAD51C
Targets		ARL4C
Targets		SNHG14
Targets		ADCYAP1
Targets		CALM3
Targets		MLLT11
Targets		TFEB
[truncated: 28,124 more rows]
